# Supplementary material for: Seven-month-old infants detect symmetrical structures in multi-featured abstract visual patterns
Source: PLoS One. 2022 May 11;17(5):e0266938. doi: 10.1371/journal.pone.0266938 (PMC9094521; doi:10.1371/journal.pone.0266938)
Supplement: S2 File — (XLSX) [file pone.0266938.s002.xlsx]

## Sheet: Omnibus ANOVA
ALL ANALYSES WERE CONDUCTED WITH SPSS (v.26.0.0.0)
Dependent variable	looking time (in ms)	n = 98
Factors	Level1	Level2	Type of factor
Stimulus type	symmetrical mosaics	asymmetrical mosaics	within-subjects
Block	1st half of study (trials 1-8)	2nd half of study (trials 9-16)	within-subjects
Sequence length	3-tiled	5-tiled	between-subjects
Symmetry type	token-level symmetry	category-level symmetry	between-subjects
General Linear Model
Mauchy's Test of Sphericity is not reported because no within-subjects factor has more than 2 levels.
Tests of Within-Subjects Effects
Source	Type III Sum of Squares	df	Mean Square	F	Sig.	Partial Eta Squared
Stimulus Type	1.40505e+07	1	1.40505e+07	2.002	0.16	0.021
Stimulus Type * Sequence length	2.13104e+07	1	2.13104e+07	3.036	0.085	0.031
Stimulus Type * Symmetry type	673666	1	673666	0.096	0.757	0.001
Stimulus Type * Sequence length * Symmetry type	810873	1	810873	0.116	0.735	0.001
Error(Stimulus Type)	6.59747e+08	94	7.01859e+06
Block	1168103651	1	1168103651	55.101	0	0.37
Block * Sequence length	2.37962e+07	1	2.37962e+07	1.123	0.292	0.012
Block * Symmetry type	534427	1	534427	0.025	0.874	0
Block * Sequence length * Symmetry type	501756	1	501756	0.024	0.878	0
Error(Block)	1992730329	94	2.11993e+07
Stimulus Type * Block	3.2359e+07	1	3.2359e+07	4.801	0.031	0.049
Stimulus Type * Block * Sequence length	411313	1	411313	0.061	0.805	0.001
Stimulus Type * Block * Symmetry type	8.95844e+06	1	8.95844e+06	1.329	0.252	0.014
Stimulus Type * Block * Sequence length * Symmetry type	6.65939e+06	1	6.65939e+06	0.988	0.323	0.01
Error(Stimulus Type*Block)	6.33569e+08	94	6.74009e+06
Tests of Between-Subjects Effects
Source	Type III Sum of Squares	df	Mean Square	F	Sig.	Partial Eta Squared
Intercept	25180000000	1	25180000000	478.997	0	0.836
Sequence length	1.8478e+06	1	1.8478e+06	0.035	0.852	0
Symmetry type	9.51201e+07	1	9.51201e+07	1.809	0.182	0.019
Sequence length * Symmetry type	4.17981e+07	1	4.17981e+07	0.795	0.375	0.008
Error	4941950308	94	5.25739e+07

## Sheet: ANOVA 1st half
ALL ANALYSES WERE CONDUCTED WITH SPSS (v.26.0.0.0)
Dependent variable	looking time (in ms) in Block 1: 1st half of the study (trials 1 to 8)		n = 98
Factors	Level1	Level2	Type of factor
Stimulus type	symmetrical mosaics	asymmetrical mosaics	within-subjects
Sequence length	3-tiled	5-tiled	between-subjects
Symmetry type	token-level symmetry	category-level symmetry	between-subjects
General Linear Model
Mauchy's Test of Sphericity is not reported because no within-subjects factor has more than 2 levels.
Tests of Within-Subjects Effects
Source	Type III Sum of Squares	df	Mean Square	F	Sig.	Partial Eta Squared
Stimulus Type	4.45275e+07	1	4.45275e+07	5.498	0.021	0.055
Stimulus Type * Sequence length	7.90023e+06	1	7.90023e+06	0.976	0.326	0.01
Stimulus Type * Symmetry type	7.27268e+06	1	7.27268e+06	0.898	0.346	0.009
Stimulus Type * Sequence length * Symmetry type	1.41136e+06	1	1.41136e+06	0.174	0.677	0.002
Error(Stimulus Type)	7.6126e+08	94	8.09851e+06
Tests of Between-Subjects Effects
Source	Type III Sum of Squares	df	Mean Square	F	Sig.	Partial Eta Squared
Intercept	18600000000	1	18600000000	443.855	0	0.825
Sequence length	1.9453e+07	1	1.9453e+07	0.464	0.497	0.005
Symmetry type	5.49571e+07	1	5.49571e+07	1.312	0.255	0.014
Sequence length * Symmetry type	2.57295e+07	1	2.57295e+07	0.614	0.435	0.006
Error	3938931314	94	4.19035e+07

## Sheet: ANOVA 2nd half
ALL ANALYSES WERE CONDUCTED WITH SPSS (v.26.0.0.0)
Dependent variable	looking time (in ms) in Block 2: 2nd half of the study (trials 9 to 16)		n = 98
Factors	Level1	Level2	Type of factor
Stimulus type	symmetrical mosaics	asymmetrical mosaics	within-subjects
Sequence length	3-tiled	5-tiled	between-subjects
Symmetry type	token-level symmetry	category-level symmetry	between-subjects
General Linear Model
Mauchy's Test of Sphericity is not reported because no within-subjects factor has more than 2 levels.
Tests of Within-Subjects Effects
Source	Type III Sum of Squares	df	Mean Square	F	Sig.	Partial Eta Squared
Stimulus Type	1.88197e+06	1	1.88197e+06	0.332	0.566	0.004
Stimulus Type * Sequence length	1.38215e+07	1	1.38215e+07	2.442	0.121	0.025
Stimulus Type * Symmetry type	2.35943e+06	1	2.35943e+06	0.417	0.52	0.004
Stimulus Type * Sequence length * Symmetry type	6.05891e+06	1	6.05891e+06	1.07	0.303	0.011
Error(Stimulus Type)	5.32056e+08	94	5.66017e+06
Tests of Between-Subjects Effects
Source	Type III Sum of Squares	df	Mean Square	F	Sig.	Partial Eta Squared
Intercept	7751770333	1	7751770333	243.233	0	0.721
Sequence length	6.19097e+06	1	6.19097e+06	0.194	0.66	0.002
Symmetry type	4.06974e+07	1	4.06974e+07	1.277	0.261	0.013
Sequence length * Symmetry type	1.65704e+07	1	1.65704e+07	0.52	0.473	0.006
Error	2995749323	94	3.18697e+07

## Sheet: ANOVA Nr of unique tiles
ALL ANALYSES WERE CONDUCTED WITH SPSS (v.26.0.0.0)
Dependent variable	looking time (in ms)	n = 98
Factors	Level1	Level2	Level3	Type of factor
Stimulus type	symmetrical mosaics	asymmetrical mosaics		within-subjects
Block	1st half of study (trials 1-8)	2nd half of study (trials 9-16)		within-subjects
Number of unique tiles	2 tiles	3 tiles	5 tiles	between-subjects
General Linear Model
Mauchy's Test of Sphericity is not reported because no within-subjects factor has more than 2 levels.
Tests of Within-Subjects Effects
Source	Type III Sum of Squares	df	Mean Square	F	Sig.	Partial Eta Squared
Stimulus Type	1.42896e+07	1	1.42896e+07	2.011	0.159	0.021
Stimulus Type * Number of tiles	7.74125e+06	2	3.87062e+06	0.545	0.582	0.011
Error(Stimulus Type)	6.74965e+08	95	7.10489e+06
Block	1034709831	1	1034709831	49.114	0	0.341
Block * Number of tiles	1.60033e+07	2	8.00167e+06	0.38	0.685	0.008
Error(Block)	2001423897	95	2.10676e+07
Stimulus Type * Block	4.05021e+07	1	4.05021e+07	6.024	0.016	0.06
Stimulus Type * Block * Number of tiles	1.07643e+07	2	5.38215e+06	0.8	0.452	0.017
Error(Stimulus Type*Block)	6.38759e+08	95	6.72378e+06
Tests of Between-Subjects Effects
Source	Type III Sum of Squares	df	Mean Square	F	Sig.	Partial Eta Squared
Intercept	21760000000	1	21760000000	417.137	0	0.815
Number of tiles	1.2523e+08	2	6.26152e+07	1.2	0.306	0.025
Error	4954984961	95	5.21577e+07

## Sheet: ANOVA Position repeated tiles
ALL ANALYSES WERE CONDUCTED WITH SPSS (v.26.0.0.0)
Dependent variable	looking time (in ms)	Analysis of 5-tiled asymmetrical mosaics	n = 49
Factors	Level1	Level2	Type of factor
Position of repeated tiles	at mosaic's edge	not at mosaic's edge	within-subjects
Symmetry type	token-level symmetry	category-level symmetry	between-subjects
General Linear Model
Mauchy's Test of Sphericity is not reported because the within-subjects factor has only 2 levels.
Tests of Within-Subjects Effects
Source	Type III Sum of Squares	df	Mean Square	F	Sig.	Partial Eta Squared
Position of repeated tiles	1.82354e+07	1	1.82354e+07	1.278	0.264	0.026
Position of repeated tiles * Symmetry type	400677	1	400677	0.028	0.868	0.001
Error(Position of repeated tiles)	6.70572e+08	47	1.42675e+07
Tests of Between-Subjects Effects
Source	Type III Sum of Squares	df	Mean Square	F	Sig.	Partial Eta Squared
Intercept	7189090721	1	7189090721	155.281	0	0.768
Symmetry type	4.13147e+06	1	4.13147e+06	0.089	0.766	0.002
Error	2175974125	47	4.62973e+07
